# Supplementary material for: Violent video game engagement is not associated with adolescents' aggressive behaviour: evidence from a registered report
Source: R Soc Open Sci. 2019 Feb 13;6(2):171474. doi: 10.1098/rsos.171474 (PMC6408382; doi:10.1098/rsos.171474)
Supplement: Code file for the study [file rsos171474supp3.zip]

Archive with 1 entries (1 files):
- rsos171474supp3.sps
