# Supplementary material for: Violent video game engagement is not associated with adolescents' aggressive behaviour: evidence from a registered report
Source: R Soc Open Sci. 2019 Feb 13;6(2):171474. doi: 10.1098/rsos.171474 (PMC6408382; doi:10.1098/rsos.171474)
Supplement: Code file for the study [file rsos171474supp3.zip › rsos171474supp3.sps]

* Encoding: UTF-8.

* Encoding: UTF-8.
title 'variable code'. 

title 'demographics'.

FREQUENCIES VARIABLES=dagechildfinal d8 gor
  /ORDER=ANALYSIS.

RECODE d8 (1=0) (2=1) (ELSE=-1) INTO child_gender.
VARIABLE LABELS  child_gender 'Child Female'.
EXECUTE.

FREQUENCIES VARIABLES= child_gender
  /ORDER=ANALYSIS.

compute child_age = dagechildfinal. 
execute. 

RECODE dagechildfinal (1=14) (2=15) (ELSE=-1) INTO child_age.
VARIABLE LABELS  child_age 'Child Age'.
EXECUTE.

FREQUENCIES VARIABLES= child_age
  /ORDER=ANALYSIS.

title 'psychosocial functioning for outcome'. 

title 'conduct problems'.

compute  ITEM_07r = 4-ITEM_07. 
execute. 

RELIABILITY
  /VARIABLES= ITEM_05, ITEM_07r, ITEM_12, ITEM_18, ITEM_22
  /SCALE('ALL VARIABLES') ALL
  /MODEL=ALPHA
  /STATISTICS=DESCRIPTIVE SCALE
  /SUMMARY=TOTAL.

compute conduct_problems = sum(ITEM_05, ITEM_07r,
ITEM_12, ITEM_18, ITEM_22).
execute. 

title 'trait-level aggression for controls'. 

RECODE a10_1 a10_2 a10_3 a10_4 a10_5 a10_6 a10_7 a10_8 a10_9 a10_10 a10_11 a10_12 (1=5) (2=4) (3=3) 
    (4=2) (5=1) (ELSE=SYSMIS) INTO agg_01 agg_02 agg_03 agg_04 agg_05 agg_06 agg_07 agg_08 agg_09 
    agg_10 agg_11 agg_12.
EXECUTE.

title 'trait physical'. 

RELIABILITY
  /VARIABLES= agg_01, agg_04, agg_08
  /SCALE('ALL VARIABLES') ALL
  /MODEL=ALPHA
  /STATISTICS=DESCRIPTIVE SCALE
  /SUMMARY=TOTAL.

title 'trait verbal'. 

RELIABILITY
  /VARIABLES= agg_02, agg_05, agg_12
  /SCALE('ALL VARIABLES') ALL
  /MODEL=ALPHA
  /STATISTICS=DESCRIPTIVE SCALE
  /SUMMARY=TOTAL.

title 'trait anger'.

RELIABILITY
  /VARIABLES= agg_06, agg_10, agg_09
  /SCALE('ALL VARIABLES') ALL
  /MODEL=ALPHA
  /STATISTICS=DESCRIPTIVE SCALE
  /SUMMARY=TOTAL.

title 'trait hostility'.

RELIABILITY
  /VARIABLES= agg_03, agg_07, agg_11
  /SCALE('ALL VARIABLES') ALL
  /MODEL=ALPHA
  /STATISTICS=DESCRIPTIVE SCALE
  /SUMMARY=TOTAL.

compute trait_physical = mean(agg_01, agg_04, agg_08). 
compute trait_verbal = mean(agg_02, agg_05, agg_12). 
compute trait_anger = mean(agg_06, agg_10, agg_09). 
compute trait_hostility = mean(agg_03, agg_07, agg_11). 
execute.  

DESCRIPTIVES VARIABLES= trait_physical, trait_verbal, trait_anger, trait_hostility
  /STATISTICS=MEAN STDDEV MIN MAX.


title 'predictors from gaming data'. 

RECODE a6_1 a6_2 a6_3 (1=0) (2=.5) (3=1) (4=2) (5=3) (6=4) (7=5) (8=6) (9=7) INTO game_one_time 
    game_two_time game_three_time.
VARIABLE LABELS  game_one_time 'Game one time' /game_two_time 'Game two time' /game_three_time 
    'Game three time'.
EXECUTE.

FREQUENCIES VARIABLES=  game_one_time game_two_time game_three_time
  /ORDER=ANALYSIS.

DESCRIPTIVES VARIABLES= game_one_time game_two_time game_three_time
  /STATISTICS=MEAN STDDEV MIN MAX.

compute gaming_time = sum(game_one_time, game_two_time, game_three_time).
execute. 

title 'presence of pegi rating'. 

RECODE rc_game_01_rating_PEGI rc_game_02_rating_PEGI rc_game_03_rating_PEGI (MISSING=0) (1 thru 
    6=1) (ELSE=0) INTO pegi_present_one pegi_present_two pegi_present_3.
EXECUTE.

title 'game one pegi coding'.

FREQUENCIES VARIABLES=  rc_game_02_rating_PEGI
  /ORDER=ANALYSIS.

if (pegi_present_one = 1) pegi_one_violence = 0. 
if (rc_game_01_violence_PEGI = 1) pegi_one_violence = 1. 
execute. 

FREQUENCIES VARIABLES = pegi_one_violence
  /ORDER=ANALYSIS.

compute game_one_violent_time = pegi_one_violence*game_one_time. 
execute. 

FREQUENCIES VARIABLES = game_one_violent_time
  /ORDER=ANALYSIS.

title 'game two pegi coding'. 

FREQUENCIES VARIABLES=  rc_game_02_rating_PEGI
  /ORDER=ANALYSIS.

if (pegi_present_two = 1) pegi_two_violence = 0. 
if (rc_game_02_violence_PEGI = 1) pegi_two_violence = 1. 
execute. 

  FREQUENCIES VARIABLES = pegi_two_violence
  /ORDER=ANALYSIS.

compute game_two_violent_time = pegi_two_violence*game_two_time. 
execute. 

FREQUENCIES VARIABLES = game_two_violent_time
  /ORDER=ANALYSIS.

title 'game three pegi coding'. 

FREQUENCIES VARIABLES=  rc_game_03_rating_PEGI pegi_present_3
  /ORDER=ANALYSIS.

if (pegi_present_3 = 1) pegi_three_violence = 0. 
if (rc_game_03_violence_PEGI = 1) pegi_three_violence = 1. 
execute. 

  FREQUENCIES VARIABLES = pegi_three_violence
  /ORDER=ANALYSIS.

compute game_three_violent_time = pegi_three_violence*game_three_time. 
execute. 

FREQUENCIES VARIABLES = game_three_violent_time
  /ORDER=ANALYSIS.

title 'violent game time'. 

compute game_violent_time = sum(game_one_violent_time, game_two_violent_time, 
game_three_violent_time). 

FREQUENCIES VARIABLES = game_violent_time
  /ORDER=ANALYSIS.

DESCRIPTIVES VARIABLES= game_one_violent_time, game_two_violent_time, 
game_three_violent_time, game_violent_time
  /STATISTICS=MEAN STDDEV MIN MAX.

title'semi partialed predictor creation'.
execute. 

REGRESSION
  /MISSING LISTWISE
  /STATISTICS COEFF OUTS R ANOVA
  /CRITERIA=PIN(.05) POUT(.10)
  /NOORIGIN 
  /DEPENDENT game_violent_time
  /METHOD=ENTER female trait_physical trait_verbal trait_anger trait_hostility
  /SAVE ZRESID.

compute violent_game_time_semi_partial = ZRE_1.
VARIABLE LABELS  violent_game_time_semi_partial  'Semi Partialed Predictor'.
EXECUTE.

title'creating standardised version of outcome variable'. 
execute. 

DESCRIPTIVES VARIABLES=conduct_problems
  /SAVE
  /STATISTICS=MEAN STDDEV MIN MAX.

compute conduct_problems_std = Zconduct_problems.
VARIABLE LABELS  conduct_problems_std  'Standardised Outcome'.
EXECUTE.

title'coeffiicents for equivlance testing'. 

REGRESSION
  /MISSING LISTWISE
  /STATISTICS COEFF OUTS R ANOVA
  /CRITERIA=PIN(.05) POUT(.10)
  /NOORIGIN 
  /DEPENDENT game_violent_time
  /METHOD=ENTER female trait_physical trait_verbal trait_anger trait_hostility
  /SAVE ZRESID.

title'esrb game ratings'.

RECODE rc_game_01_rating_ESRB (SYSMIS=0) (ELSE=1) INTO esrb_present_01.
EXECUTE.

if (esrb_present_01) esrb_01_violence = 0. 
if (rc_game_01_esrb_Blood = 1) esrb_01_violence = 1. 
if (rc_game_01_esrb_Blood_and_Gore = 1) esrb_01_violence = 1. 
if (rc_game_01_esrb_Fantasy_Violence = 1) esrb_01_violence = 1. 
if (rc_game_01_esrb_Intense_Violence = 1) esrb_01_violence = 1.
if (rc_game_01_esrb_Sexual_Violence = 1) esrb_01_violence = 1. 
if (rc_game_01_esrb_Violence = 1) esrb_01_violence = 1. 
if (rc_game_01_esrb_Violent_References = 1) esrb_01_violence = 1.
execute. 

FREQUENCIES VARIABLES= esrb_present_01 esrb_01_violence
  /ORDER=ANALYSIS.

RECODE rc_game_02_rating_ESRB (SYSMIS=0) (ELSE=1) INTO esrb_present_02.
EXECUTE.

if (esrb_present_02) esrb_02_violence = 0. 
if (rc_game_02_esrb_Blood = 1) esrb_02_violence = 1. 
if (rc_game_02_esrb_Blood_and_Gore = 1) esrb_02_violence = 1. 
if (rc_game_02_esrb_Fantasy_Violence = 1) esrb_02_violence = 1. 
if (rc_game_02_esrb_Intense_Violence = 1) esrb_02_violence = 1.
if (rc_game_02_esrb_Sexual_Violence = 1) esrb_02_violence = 1. 
if (rc_game_02_esrb_Violence = 1) esrb_02_violence = 1. 
if (rc_game_02_esrb_Violent_References = 1) esrb_02_violence = 1.
execute. 

FREQUENCIES VARIABLES= esrb_present_02 esrb_02_violence
  /ORDER=ANALYSIS.

RECODE rc_game_03_rating_ESRB (SYSMIS=0) (ELSE=1) INTO esrb_present_03.
EXECUTE.

if (esrb_present_03) esrb_03_violence = 0. 
if (rc_game_03_esrb_Blood = 1) esrb_03_violence = 1. 
if (rc_game_03_esrb_Blood_and_Gore = 1) esrb_03_violence = 1. 
if (rc_game_03_esrb_Fantasy_Violence = 1) esrb_03_violence = 1. 
if (rc_game_03_esrb_Intense_Violence = 1) esrb_03_violence = 1.
if (rc_game_03_esrb_Sexual_Violence = 1) esrb_03_violence = 1. 
if (rc_game_03_esrb_Violence = 1) esrb_03_violence = 1. 
if (rc_game_03_esrb_Violent_References = 1) esrb_03_violence = 1.
execute. 

FREQUENCIES VARIABLES= esrb_present_03 esrb_03_violence
  /ORDER=ANALYSIS.

compute game_01_violent_time_esrb = esrb_01_violence*game_one_time. 
compute game_02_violent_time_esrb = esrb_02_violence*game_two_time. 
compute game_03_violent_time_esrb = esrb_03_violence*game_three_time. 
execute. 

CORRELATIONS
  /VARIABLES=pegi_one_violence pegi_two_violence pegi_three_violence with esrb_01_violence esrb_02_violence esrb_03_violence
  /PRINT=TWOTAIL NOSIG
  /MISSING=PAIRWISE.

compute violent_game_time_esrb = sum(game_01_violent_time_esrb,
game_02_violent_time_esrb, game_03_violent_time_esrb).
execute. 

DESCRIPTIVES VARIABLES= game_01_violent_time_esrb,
game_02_violent_time_esrb, game_03_violent_time_esrb  violent_game_time_esrb
  /STATISTICS=MEAN STDDEV MIN MAX.

  CORRELATIONS
  /VARIABLES= game_violent_time violent_game_time_esrb 
  /PRINT=TWOTAIL NOSIG
  /MISSING=PAIRWISE.

compute game_violent_time_square_esrb = violent_game_time_esrb*
violent_game_time_esrb.
execute. 

title 'non-linear violence term'.

compute game_violent_time_square = game_violent_time*game_violent_time.
execute. 

compute violent_game_player = 0.
if(game_violent_time>0) violent_game_player = 1.
execute. 

title 'check question for time'. 

FREQUENCIES VARIABLES = a7
  /ORDER=ANALYSIS.

compute check = 6-a7. 
execute. 

title 'pegi coding for sensitivity analysis'. 

compute pegi_one_sensitivity = pegi_one_violence.
compute pegi_two_sensitivity = pegi_two_violence.
compute pegi_three_sensitivity = pegi_three_violence.
if (rc_game_01_rating_PEGI = 4) pegi_one_sensitivity = 2. 
if (rc_game_01_rating_PEGI = 5) pegi_one_sensitivity = 2. 
if (rc_game_01_rating_PEGI = 6) pegi_one_sensitivity = 3. 
if (rc_game_02_rating_PEGI = 4) pegi_two_sensitivity = 2. 
if (rc_game_02_rating_PEGI = 5) pegi_two_sensitivity = 2. 
if (rc_game_02_rating_PEGI = 6) pegi_two_sensitivity = 3. 
if (rc_game_03_rating_PEGI = 4) pegi_three_sensitivity = 2. 
if (rc_game_03_rating_PEGI = 5) pegi_three_sensitivity = 2. 
if (rc_game_03_rating_PEGI = 6) pegi_three_sensitivity = 3. 
execute. 

FREQUENCIES VARIABLES = pegi_one_sensitivity pegi_two_sensitivity
  pegi_three_sensitivity
  /ORDER=ANALYSIS.

compute game_one_sensitive_time = pegi_one_sensitivity*game_three_time. 
compute game_two_sensitive_time = pegi_two_sensitivity*game_three_time. 
compute game_three_sensitive_time = pegi_three_sensitivity*game_three_time. 
compute game_sensitive_time = sum(game_one_sensitive_time, 
game_two_sensitive_time, game_three_sensitive_time).
compute game_sensitive_time_squared = game_sensitive_time*game_sensitive_time. 
execute.

FREQUENCIES VARIABLES =  game_one_sensitive_time, 
game_two_sensitive_time, game_three_sensitive_time, 
game_sensitive_time
  /ORDER=ANALYSIS.

title'analysis code'. 

title'methods section'. 

title'sdq discriptive statistics'. 

title'aggressive behaviour'.

RELIABILITY
  /VARIABLES= ITEM_05, ITEM_07r, ITEM_12, ITEM_18, ITEM_22
  /SCALE('ALL VARIABLES') ALL
  /MODEL=ALPHA
  /STATISTICS=DESCRIPTIVE SCALE
  /SUMMARY=TOTAL.

DESCRIPTIVES VARIABLES=conduct_problems
  /STATISTICS=MEAN STDDEV MIN MAX.

title'prosocial behaviour'. 

RELIABILITY
  /VARIABLES= ITEM_01, ITEM_04, ITEM_09, ITEM_17, ITEM_20 
  /SCALE('ALL VARIABLES') ALL
  /MODEL=ALPHA
  /STATISTICS=DESCRIPTIVE SCALE
  /SUMMARY=TOTAL.

compute prosocial = sum(ITEM_01, ITEM_04, ITEM_09, ITEM_17, ITEM_20 ).
execute.  

DESCRIPTIVES VARIABLES= prosocial
  /STATISTICS=MEAN STDDEV MIN MAX.

title'violent video game engagement'. 

 FREQUENCIES VARIABLES = pegi_one_violence pegi_two_violence pegi_three_violence
  /ORDER=ANALYSIS.

DESCRIPTIVES VARIABLES= game_one_violent_time, game_two_violent_time, 
game_three_violent_time, game_violent_time
  /STATISTICS=MEAN STDDEV MIN MAX.

title'trait-level aggression'. 

title'trait physical'. 

RELIABILITY
  /VARIABLES= agg_01, agg_04, agg_08
  /SCALE('ALL VARIABLES') ALL
  /MODEL=ALPHA
  /STATISTICS=DESCRIPTIVE SCALE
  /SUMMARY=TOTAL.

title'trait verbal'. 

RELIABILITY
  /VARIABLES= agg_02, agg_05, agg_12
  /SCALE('ALL VARIABLES') ALL
  /MODEL=ALPHA
  /STATISTICS=DESCRIPTIVE SCALE
  /SUMMARY=TOTAL.

title'trait anger'

RELIABILITY
  /VARIABLES= agg_06, agg_10, agg_09
  /SCALE('ALL VARIABLES') ALL
  /MODEL=ALPHA
  /STATISTICS=DESCRIPTIVE SCALE
  /SUMMARY=TOTAL.

title'trait hostility'

RELIABILITY
  /VARIABLES= agg_03, agg_07, agg_11
  /SCALE('ALL VARIABLES') ALL
  /MODEL=ALPHA
  /STATISTICS=DESCRIPTIVE SCALE
  /SUMMARY=TOTAL.

DESCRIPTIVES VARIABLES= trait_physical trait_verbal trait_anger trait_hostility
  /STATISTICS=MEAN STDDEV MIN MAX.

title'check question relating subjective sense of gaming time to self-reported gaming times'. 

  CORRELATIONS
  /VARIABLES=check gaming_time game_violent_time
  /PRINT=TWOTAIL NOSIG
  /MISSING=PAIRWISE.

title'correlation matrix of variables of interest'. 

CORRELATIONS
  /VARIABLES=female gaming_time game_violent_time game_sensitive_time trait_physical trait_verbal trait_anger 
    trait_hostility conduct_problems
  /PRINT=TWOTAIL NOSIG
  /MISSING=PAIRWISE.

title'neutral outcomes calculations'. 

FREQUENCIES VARIABLES=violent_game_player
  /ORDER=ANALYSIS.

SORT CASES  BY female.
SPLIT FILE LAYERED BY female.

FREQUENCIES VARIABLES=violent_game_player
  /ORDER=ANALYSIS.

T-TEST GROUPS=female(0 1)
  /MISSING=ANALYSIS
  /VARIABLES=gaming_time game_violent_time conduct_problems
  /CRITERIA=CI(.95).

SPLIT FILE OFF.

title'hypothesis testing'. 

title'pre-registered dichotomous hypothesis testing'.

REGRESSION
  /MISSING LISTWISE
  /STATISTICS COEFF OUTS CI(95) R ANOVA CHANGE ZPP
  /CRITERIA=PIN(.05) POUT(.10)
  /NOORIGIN 
  /DEPENDENT conduct_problems
  /METHOD=ENTER female trait_physical trait_verbal trait_anger trait_hostility
  /METHOD=ENTER game_violent_time
    /METHOD=ENTER game_violent_time_square.

title'pre-registered semi partiled correlation with 95% CI for TOST comparrison'.

BOOTSTRAP
  /SAMPLING METHOD=SIMPLE
  /VARIABLES INPUT=violent_game_time_semi_partial conduct_problems_std 
  /CRITERIA CILEVEL=95 CITYPE=PERCENTILE  NSAMPLES=10000
  /MISSING USERMISSING=EXCLUDE.
CORRELATIONS
  /VARIABLES=violent_game_time_semi_partial conduct_problems_std
  /PRINT=TWOTAIL NOSIG
  /MISSING=PAIRWISE.

title'pre-registered sensitivity analysis'. 

REGRESSION
  /MISSING LISTWISE
  /STATISTICS COEFF OUTS CI(95) R ANOVA CHANGE ZPP
  /CRITERIA=PIN(.05) POUT(.10)
  /NOORIGIN 
  /DEPENDENT conduct_problems
  /METHOD=ENTER female trait_physical trait_verbal trait_anger trait_hostility
  /METHOD=ENTER game_sensitive_time
    /METHOD=ENTER game_sensitive_time_squared.

title'prosocial exploratory testing'. 

REGRESSION
  /MISSING LISTWISE
  /STATISTICS COEFF OUTS CI(95) R ANOVA CHANGE ZPP
  /CRITERIA=PIN(.05) POUT(.10)
  /NOORIGIN 
  /DEPENDENT conduct_problems
  /METHOD=ENTER female trait_physical trait_verbal trait_anger trait_hostility
  /METHOD=ENTER violent_game_time_esrb
    /METHOD=ENTER game_violent_time_square_esrb.

REGRESSION
  /MISSING LISTWISE
  /STATISTICS COEFF OUTS CI(95) R ANOVA CHANGE ZPP
  /CRITERIA=PIN(.05) POUT(.10)
  /NOORIGIN 
  /DEPENDENT prosocial
  /METHOD=ENTER female trait_physical trait_verbal trait_anger trait_hostility
  /METHOD=ENTER game_violent_time
    /METHOD=ENTER game_violent_time_square.


 
